# Supplementary material for: A Guide for Spatial Omics Technologies: Innovation, Evaluation, and Application
Source: Adv Sci (Weinh). 2026 Feb 23;13(29):e20806. doi: 10.1002/advs.202520806 (PMC13205612; doi:10.1002/advs.202520806)
Supplement: Supplementary file 1 — Supporting File: advs74562‐sup‐0001‐DataFile.xlsx. [file ADVS-13-e20806-s001.xlsx]

## Sheet: Sheet 1
	Spatial omics methods
Approaches	Strategies	Subclassification	Methods	Targeted molecules	Spatial resolution	Sensitivity and capture efficiency	Tissue sample type	Cost	Characteristics
NGS-based	Microdissection		IR /UV LCM	mRNAs	Multiple cells	NA	Fresh frozen/FFPE (paraffin-embedded)	NA	Spatial transcriptome
			Tomo-seq	mRNAs	Multiple cells	NA	Fresh frozen	NA	3D spatial transcriptome profile reconstructions
			Geo-seq	mRNAs	Multiple cells	~8,000 genes/~ 20 cells (mouse brain)	Fresh frozen	NA	3D spatial transcriptome profile reconstructions
			GaST-seq	mRNAs	1 mm2	NA	Plant model	£ 6.00 per library	Spatial transcriptome
			SCPro	Proteomics	Multiple cells	800, 2000, and 3200 protein groups from 20, 50, and 100 μm-side length square samples	FFPE	NA	Combines multiplexed imaging, flow cytometry, automated cell segmentation, high-sensitivity proteomics and spatial deconvolution
	Capture chip		ST	mRNAs	100 μm, 55 μm (distance of spots: 200 μm, 100 μm)	ST: 6.9% (vs. smFISH), 10X: higher than ST	Fresh frozen /FFPE	NA	Spatial transcriptome
			STRS	Total RNAs	55 μm (distance of spots: 100 μm)	Similar with Visium, but less than Smart-Seq-Total (mRNA); higer than Visium (noncoding RNAs)	Fresh-frozen	NA	In situ polyadenylation
			Ex-ST	mRNAs	20 μm	~430.5 genes/20 μm; ~682.5 UMIs/20 μm (mouse olfactory bulb)	FFPE	NA	Spatial transcriptome with clearing and expanding tissue
			RRST	Targeted RNA	55 μm	~3-9 fold unique genes numbers compared to Visium	Fresh frozen	NA	Improved mRNA recovery from fresh frozen specimens
			HDST	mRNAs	2 μm	1.3% (vs. smFISH) 12 UMIs/10 μm (mouse olfactory bulb)	Fresh frozen	NA	High-resolution, high-density bead array
			SM-Omics	mRNAs and antibody-based protein	100 μm (distance of pixel: 200 μm)	~3,748 genes /spots; ~11,261 UMIs/spots	Fresh frozen	NA	Combining spatial transcriptome and spatial antibody-based multiplex protein detection
			Slide-seq	mRNAs	10 μm	~ 0.3% (vs. smFISH); 59 UMIs/10 μm (E12.5 mouse embryos)	Fresh frozen	~$ 200 to $ 500	Fabrication capture chip by DNA-barcoded 10 μm beads
			Slide-seqV2	mRNAs	10 μm	550 UMIs/10 μm (E12.5 mouse embryos)	Fresh frozen	NA	Improved capture efficiency compared with Slide-seq
			Slide-TCR-seq	mRNAs and targeted T cell receptor genes	10 μm	NA	Fresh frozen	NA	Whole transcriptomes and TCRs spatial altas
			Stereo-seq	mRNAs	0.22 μm (feature spacing ~0.5 µm)	~1,450 UMIs/10 μm (mouse olfactory bulb)	Fresh frozen	~$ 35/mm2, 220 RMB/mm2	DNA nanoball (DNB)-patterned arrays
			Stereo-seq V2	mRNAs	0.22 μm (feature spacing ~0.5 µm)	Higer than poly(A)-capturing-based techniques	FFPE	NA	Poly(A)-independent RNA profiling; Co-profiling of host and pathogen transcriptomes; Spatially resolved immune repertoires
			STOmics-GenX	mRNAs	0.22 μm (feature spacing ~0.5 µm)	~2.1-fold gene numbers compared to Stereo-seq	Fresh frozen	NA	Combining CRISPRclean technology and STOmics
			Seq-scope	mRNAs	<1 μm (feature spacing ~0.6 μm)	~4,700 UMIs/cell (mouse liver)	Fresh frozen	~ $ 150/mm2	Fabrication capture chip by Illumina sequencing platform
			Nova-ST	mRNAs	~0.35 μm (feature spacing ~0.625 μm)	1.08% (vs. osmFISH)	Fresh frozen	7.5 € per mm2	A dense nano-patterned spatial transcriptome technique derived from randomly barcoded Illumina sequencing flow cells.
			Pixel-seq	mRNAs	~1 μm (feature spacing ~1 μm)	977 UMIs/10 μm (mouse olfactory bulb)	Fresh frozen	$ 2.96 / 7×7 mm2 stamping-based fabrication;	A polony gel-based, single-cell spatial transcriptomic assay
			Perturb-map	mRNAs and CRISRP targeted genes	Single-cell	NA	Fresh frozen	NA	Spatial functional genomics, CRISPR screens, and spatial transcriptome
			Spatial VDJ	Full-length T and B cell antigen receptor genes	55 μm (distance of spots: 100 μm)	NA	Fresh frozen	NA	Spatially resolving full-length IG and TR transcripts, tissue morphology, and the whole transcriptome simultaneously
			SmT	Host transcriptome and microbiome-wide	55 μm (distance of spots: 100 μm)	NA	Fresh frozen	NA	Leveraging 16S/18S/ITS/poly-d(T) multimodal arrays
			SHM-seq	Host transcriptome and microbiome rRNAs	~42 µm	NA	Fresh frozen	NA	Capturing tissue histology, polyadenylated RNAs and bacterial 16S sequences directly
	Microfluidic chip		DBiT-seq	mRNAs and antibody-based protein	10 μm, 25 μm, 50 μm (distance of pixel: 20 μm, 50 μm, 100 μm)	15.5% (vs. smFISH), ~2,068 genes/10 μm; ~150 genes/10 μm	FFPE/Fresh frozen	NA	Co-mapping of mRNAs and proteins in FFPE tissue
			Spatial-CUT&Tag	mRNAs and histone modifications	20 μm, 50 μm	9,788 (H3K27me3), 16,777 (H3K4me3), or 19,721 (H3K27ac) unique fragments /50 μm (mouse embryos)	Fresh frozen	NA	Spatially resolved genome-wide profiling of histone modifications
			Spatial-ATAC-seq	mRNAs and open chromatin	20 μm, 50 μm	7,647 (brain) and 14,939(tonsil) unique fragments /20 μm; 36,303 (E11) and 100,786 (E13) unique fragments /50 μm (mouse embryos)	Fresh frozen	NA	Spatially resolved chromatin accessibility
			Spatial CITE-seq	mRNAs and high-plex protein	25 μm	~1,166 genes/25 μm, ~1,972 UMI /25 μm; ~118 proteins/25 μm, 885 UMI /25 μm (mouse spleen, co-mapping 189 proteins panel and mRNA)	Fresh frozen	NA	High-plex proteins and whole transcriptome co-mapping
			Patho-DBiT	Total RNAs and splicing isoform	10 μm, 20 μm, 50 μm,	4,000 genes/20 μm; 2,292 genes/10 μm, 6,021 UMIs/10 μm (lymphoma section);	FFPE/Fresh frozen	NA	Combining in situ polyadenylation and computational innovation
			Spatial-DMT	DNA methylation and transcriptome	10 μm, 20 μm, 50 μm,	~355,069–753,052 reads/pixel; ~136,639–281,447 CpGs/pixel; ~1,890 (E11 embryo, 10 μm; 3,596 UMIs) to 4,626 (E11 embryo, 50 μm; 16,709 UMIs) genes/pixel	Fresh frozen	NA	Co-profiling of DNA methylation and the transcriptome of the same tissue section
			Spatial-Mux-seq	Two histone modifications, chromatin accessibility, mRNAs and a panel of proteins	20 μm, 50 μm	1,930 (ATAC), 1,433 (H3K27me3) and 405 (H3K27ac) unique fragments per pixel; 1,458 genes and 2,976 UMIs per pixel; 88 proteins and 728 protein UMIs per pixel (20 μm, mouse brain section)	Fresh frozen	NA	Simultaneous profiling of five different modalities: two histone modifications, chromatin accessibility, whole transcriptome and a panel of proteins at tissue scale and cellular level in a spatially resolved manner
			DBiTplus	whole transcriptome and multiplexed protein	25 μm, 50 μm (transcriptome); Single-cell-resolution (protein)	~1,200 genes and 3,300 unique molecular identifiers/spot (25 μm)	Fresh frozen	NA	Combining sequencing-based spatial transcriptomics and multiplexed protein imaging on the same section
			xDbit	mRNAs	50 μm	5,000-20,000 UMIs, 1,000-5,000 genes/ 50 μm (mouse organs)	Fresh frozen	NA	Optimization of the biochemical protocol; Parallel operation of 9 tissue sections
			MISAR-seq	mRNAs and open chromatin	50 μm	16,472 to 34,730 unique fragments /50 μm (mouse fetal brain)	Fresh frozen	NA	Co-mapping of transposase-accessible chromatin and RNA-sequencing
			Decoder-seq	mRNAs	15 μm, 25 μm, 50 μm	35,720 UMIs and 7,436 genes/50 μm; 9,024 UMIs and 3,302 genes/15 μm (mouse olfactory bulb)	Fresh frozen	NA	Combining dendrimeric nanosubstrates with microfuidic coordinate barcoding to generate spatial arrays
			PLATO	proteomics	25 μm, 50 μm, 100 μm	~ 2,564 proteins per spots (50 μm, reconstructed, mouse cerebellum); ~ 1,183 proteins per spots (25 μm, reconstructed, intestinal villus); ~ 3,500 proteins per voxel (100 μm, reconstructed, breast cancer)	Fresh frozen	NA	Integrated framework combining microfluidics with deep learning to enable spatial proteomics
	Photo-directed	Photoactivatable	TIVA	mRNAs	Single-cell	∼9000 genes/cell (primary culture cells)	Intact live cells or tissue	NA	For living cells analysis
			NICHE-seq	mRNAs	Multiple cells	NA	Fresh tissue	NA	Combining photoactivatable fluorescent reporters, two-photon microscopy, and single-cell RNA sequencing
			Light-Seq	mRNAs	Multiple cells	1,000–10,000UMIs/10 μm2	Fixed-frozen tissue	~ $ 34.50	Combining spatially targeted, rapid photocrosslinking of DNA barcodes and spatially indexed sequencing libraries.
		Photocaged oligonucleotides	ZipSeq	mRNAs	Multiple cells	3,550 genes/cell (3T3 cells)	Fresh ~150 μm thick slices / in vivo cell	NA	For living tissues analysis
			PIC	mRNAs	Single-cell/ subcellular level	~8,000 genes/cell	Cells/ Fresh frozen	NA	Spatial transciptome
		Photo-cleavable spatial barcode release	GeoMx™ DSP	Transcriptome-wide and antibody-based protein	1- ~5000 cells	~600 individual mRNA transcripts per region (1 to ~5,000 cells)	FFPE and fixed frozen	NA	Multiplexed spatial RNA and protein expression profiling in regions of interest with indexing oligonucleotide tags with a UV-photocleavable linker
			Slide-tags	mRNAs, open chromatin and T cell receptor genes	Single-cell	5,228 UMIs/nucleus, 2,429 genes/nucleus, transcription start site enrichment score = 11.5; median fragments per nucleus = 1,159; median fraction of unique fragments in peaks = 36.7%. (human melanoma)	Fresh frozen	NA	Co-mapping of open chromatin, RNA and T cell receptor (TCR) sequences with single nuclei
	Proximity-linked molecular inference		DNA Microscopy	Individual DNA or RNA molecules	DNA or RNA molecules	NA	Cells	NA	Optics-free imaging method based on chemical reactions and a computational algorithm
			MPX	Antibody-based protein	~0.28 µm	NA	Cells	NA	Molecular Pixelation, optics-free, DNA sequence-based
			IRISeq	mRNAs	5 µm to 50 µm	4,587 UMIs, 2,535 genes/50 μm (mouse brain)	Fresh frozen	$30 per tissue section less than $1 per mm²	Optics-free spatial transcriptome platform; Imaging reconstruction using indexed sequencing
			Slide-seq based computational reconstruction	mRNAs	Single-nucleus	2,091 genes per cell	Fresh frozen	NA	An imaging-free spatial transcriptome method that uses molecular diffusion patterns to computationally reconstruct spatial data.
	Single-cell dissociation with spatial barcoding-based.		XYZeq	mRNAs	Distance of microwells: 500 μm	1,009 UMIs and 456 unique genes /cell (heterotopic murine tumor model)	Fixed frozen	NA	Encoding spatial metadata into scRNA-seq libraries
			sci-Space	mRNAs	73.2 ± 14.1 μm (distance of spots: 222 ± 7.5 μm)	2,514 UMIs, 1,231 genes per cell (E14.0 mouse embryos)	Fresh frozen	NA	Fabrication capture chip by microarray scanner and agarose matrix
			Image-seq	Transcriptome-wide	Single-cell	~8,053 genes/cell	Cells	NA	Isolated from specifc spatial locations under image guidance, droplet-based sequencing as well as SMARTseq-v4
			Space-TREX	mRNAs and CloneIDs	55 µm	2,255 genes and 5,444 transcripts /cell	Fresh frozen	NA	Spatial lineage, simultaneously profiling cell phenotypes and clonal relations
Imaging-based	In situ sequencing	Targeted	ISS	Targeted RNA	Subcellular	5%–30% (vs. qPCR data)	Cells, Tissue sections	NA	In situ sequencing
			SCRINSHOT	Targeted RNA	Subcellular	NA	PFA fixed sections	NA	Single-cell resolution in situ hybridization on tissues; circularization with SplintR ligase
			BOLORAMIS	Targeted RNA	Subcellular	11% - 35% (vs. smFISH)	Cells, Tissue sections	NA	Barcoded oligonucleotides ligated on RNA amplified for multiplexed and parallel in situ analyses
			asmFISH	Targeted RNA	Subcellular	Higer than ISS	Cells, Tissue sections	NA	Amplification-based single-molecule fluorescence in situ hybridization;a pair of DNA ligation probes are ligated on RNA template
			HybISS	Targeted RNA	Subcellular	Higer than SBL-based ISS	Cells, Tissue sections	NA	Hybridization-based in situ sequencing
			DART-FISH	Targeted RNA	Subcellular	3.9% - 67.7% (vs. RNAscope)	Tissue sections	NA	Hybridization-based decoding
			STARmap	STARmap plus	Subcellular	No less than scRNA-seq	Tissue sections	NA	Spatially-resolved transcript amplicon readout mapping
			STARmap plus	Targeted RNA and antibody-based protein	Subcellular	Higer than FISSEQ, ISS and BOLORAMIS	Tissue sections	NA	Combines high-resolution spatial transcriptome with protein detection
			Electro-seq	Targeted RNA and chronic electrophysiological recording	Subcellular	NA	Cells, Tissue sections	NA	Combines flexible bioelectronics with in situ RNA sequencing
			TEMPOmap	Nascent transcriptomes	Subcellular	NA	Cells	NA	Subcellular RNA kinetic landscape
			RIBOmap	Ribosome-bound mRNAs	Subcellular	NA	Cells	NA	Spatially resolved single-cell translatomics at molecular resolution
			Deep-STARmap	Targeted RNA in 200 µm tissue	Subcellular	NA	Cells, Tissue sections	NA	Scalable spatial single-cell transcriptome and translatomics in 3D thick tissue blocks
			Deep-RIBOmap	Ribosome-bound mRNAs in 200 µm tissue	Subcellular	NA	Cells, Tissue sections	NA	Scalable spatial single-cell transcriptome and translatomics in 3D thick tissue blocks
			ARPLA	glycoRNAs	Subcellular	NA	Cells	NA	Sialic acid aptamer and RNA in situ hybridization-mediated proximity ligation assay; Spatial imaging of glycoRNA
			SPRINTseq	Targeted RNA	Subcellular	38% (vs. RNAscope)	Tissue sections	NA	Spatially resolved and signal-diluted next-generation targeted sequencing
			PRISM	Targeted RNA	Subcellular	NA	Tissue sections	NA	Profiling of RNA in situ through Single round of imaging
			MiP-seq	Targeted RNA, targeted DNA, antibody-based protein, in vivo calcium imaging and stimulated Raman scattering (SRS) imaging	Subcellular	56% - 96% (vs. HCRv3.0, RNA detection); Superior to traditional fluorescently labeled secondary antibodies (protein detection).	Cells, Tissue sections	NA	Multi-omics in situ pairwise sequencing
			CRISPRmap	Targeted RNA and barcoding sgRNA	Subcellular	Lower than smFISH	Cells, Tissue sections	NA	Multimodal optical pooled CRISPR screening
			NIS-Seq	Targeted RNA and barcoding sgRNA	Subcellular	NA	Cells, Tissue sections	NA	Multimodal optical pooled CRISPR screening
			BARseq	Targeted RNA and barcoding RNA	Subcellular	20.2% (vs. FISH)	Cells, Tissue sections	NA	Barcoded anatomy resolved by sequencing
			BARseq2	Targeted RNA and barcoding RNA	Subcellular	60% (vs. RNAscope)	Cells, Tissue sections	NA	Simultaneously maps projections and detects multiplexed gene expression by in situ sequencing
			ExSeq	Untargeted/Targeted RNA	Subcellular	~62% (vs. HCRv3.0)	Cells, Tissue sections	NA	Expansion sequencing
		Untargeted	FISSEQ	Untargeted RNA	Subcellular	<0.005% (vs. smFISH)	Cells, Tissue sections	NA	Fluorescent in situ sequencing; cross-linked cDNA amplicons and sequenced in situ
			INSTA-seq	Untargeted RNA	Subcellular	NA	Cells, Tissue sections	NA	In situ transcriptome accessibility sequencing
			ExSeq	Untargeted/Targeted RNA	Subcellular	NA	Cells, Tissue sections	NA	Expansion sequencing
	In-situ hybridization	Cycles of hybridization	smFISH	Targeted RNA	Single molecule	Nearly 100%	Cells, Tissue sections	NA	Single molecules FISH
			RNAscope	Targeted RNA	Single molecule	Nearly 100%	Cells, Tissue sections	NA	DNA branch amplification technology
			HCR	Targeted RNA, targeted DNA and antibody-based protein	Single molecule	Nearly 100%	Cells, Tissue sections	NA	Engineering orthogonal molecular amplifiers based on the mechanism of hybridization chain reaction
			CAD-HCR	Antibody-based protein	Single molecule	NA	Cells, Tissue sections	NA	Combining computer-aided design (CAD) and reversible assembly with HCR
			SABER FISH	Targeted RNA, targeted DNA and antibody-based protein	Single molecule	NA	Cells, Tissue sections	$ 5 per target per experiment	Signal amplification by exchange reaction
			DNA-PAINT	Antibody-based protein	Sub-10-nm	NA	Cells	NA	Multiplexed super-resolution imaging
			DEI	Antibody-based protein	Sub-20 nm	NA	Cells, Tissue sections	NA	DNA exchange imaging
			Exchange-PAINT	Antibody-based protein	Sub-10-nm	NA	Cells	NA	Sequential imaging of multiple targets using only a single dye
			FLASH-PAINT	Antibody-based protein	<5 nm	NA	Cells	NA	Rapid multiplexed super-resolution imaging without washing steps
			RESI	Antibody-based protein	Ångström resolution	NA	Cells	NA	Resolution enhancement by sequential imaging
			SUM-PAINT	Antibody-based protein	<15 nm	NA	Cells	NA	Secondary label-based unlimited multiplexed DNA-PAINT
			CODEX	Antibody-based protein	Single molecule	NA	Tissue sections	NA	Co-detection by indexing
			MOSAICA	Targeted RNA and antibody-based protein	Single molecule	No less than LGC StellarisTM, RNAscopeTM	Cells	Several dollars per assay	Multi omic single-scan assay with integrated combinatorial analysis, combinatorial fluorescence spectral and lifetime encoded probes
			Immuno-SABER	Antibody-based protein	Super-resolution	Superior to traditional fluorescently labeled secondary antibodies (protein detection)	Cells, Tissue sections	NA	Immunostaining with signal amplification by exchange reaction
			ClampFISH	Targeted RNA	Single molecule	NA	Cells	NA	Click-amplifying FISH
			Split-FISH	Targeted RNA	Single molecule	~71% (vs. MERFISH)	Cells, Tissue sections	NA	A split-probe design to achieve enhanced specificity
			osmFISH	Targeted RNA	Single molecule	Nearly 100%, but with 5.3% ± 6.9% RNA losses per cycle	Cells, Tissue sections	NA	Cyclic single-molecule fluorescence in situ hybridization methodology
			EASI-FISH	Targeted RNA	Single molecule	92% ± 2% (vs. HCR v3.0)	Tissue sections	NA	Expansion-assisted iterative fluorescence in situ hybridization
		Sequential barcode	seqFISH	Targeted RNA, targeted DNA, antibody-based protein, Chromosome 3D structure, Epigenetic, CRISRP targeted genes, Spatial lineage,	Single molecule	71% - 84% (vs. smFISH)	Fresh-frozen	NA	Sequential barcoded fluorescence in situ hybridization
			RNA SPOTs	Targeted RNA	Single molecule	NA	Cells	NA	Capturing transcripts onto an oligo (dT) surface
			seqFISH+	Targeted RNA, targeted DNA, antibody-based protein, chromosome 3D structure, epigenetic, CRISRP targeted genes, Spatial lineage,	Single molecule	49% in RNA seqFISH+； 50.7% ± 14.0% in DNA seqFISH+	Cells, Tissue sections	NA	An evolution of sequential fluorescence in situ hybridization
			par-seqFISH	RNA of bacteria	Single molecule	NA	Microbial	NA	Capturing the heterogeneous phenotypes of microbial populations at relevant spatiotemporal scales
			MERFISH	Targeted RNA, targeted DNA, antibody-based protein, Chromosome 3D structure, Epigenetic, CRISRP targeted genes, Spatial lineage,	Single molecule	30%-80% (vs. smFISH)	Formalin-fixed	NA	Multiplexed error-robust fluorescence in situ hybridization
			Perturb-Multimodal	mRNA, sgRNA, proteins	Single molecule	NA	Fixed Cell, fixed tissue sections	NA	Multimodal genotype-phenotype maps
			Perturb-tracing	3D chromatin folding conformations, sgRNA	Single molecule	NA	cells	NA	3D chromatin folding conformations and sgRNA
			HiPR-FISH	Microbiome-wide	Single molecule	NA	Formalin-fixed, FFPE sections	NA	High-phylogenetic-resolution microbiome mapping by fuorescence in situ hybridization
			cosMx SMI	Targeted RNA and antibody-based protein	Single molecule	R2= 0.8122–0.9993 (correlated with RNAscope)	Tissue sections	NA	Resolving the spatial distribution of RNA and protein in tissues at subcellular resolution
			ELLFISH	Targeted RNA	Single molecule	13.2% (vs. osmFISH; 19% RNA was transferred onto the surface)	Tissue sections	NA	Enhanced electric fluorescence in situ hybridization, By electrophoretically transferring RNA from a tissue section onto a capture surface
